# Supplementary material for: Growth and Adaptation of Newly Graduated Nurses Based on Duchscher’s Stages of Transition Theory and Transition Shock Model: A Longitudinal Quantitative Study
Source: Nurs Rep. 2025 Dec 9;15(12):437. doi: 10.3390/nursrep15120437 (PMC12736343; doi:10.3390/nursrep15120437)
Supplement: Supplementary file 1 [file nursrep-15-00437-s001.zip]

Archive with 5 entries (5 files):
- SF File S1 Professional Role Transition Tool v1.pdf
- SF Table S1 Descriptive.pdf
- SF Table S2 PCA Factor Descriptions.pdf
- SF Table S3 Chi Square.pdf
- SF Table S4 Logistics Regression.pdf
